# Supplementary material for: Spatial and Temporal Dynamics and Molecular Evolution of Tula orthohantavirus in German Vole Populations
Source: Viruses. 2021 Jun 11;13(6):1132. doi: 10.3390/v13061132 (PMC8231151; doi:10.3390/v13061132)
Supplement: Supplementary file 1 [file viruses-13-01132-s001.zip]

Archive with 4 entries (4 files):
- Figure S1-final.pptx
- Figure S2-final.pptx
- Supplementary Figure S1 and S2 legends.pdf
- Supplementary Tables for conversion.pdf
